# Supplementary material for: Crypt4GH-JS: securely storing sensitive data online with client-side encryption
Source: Bioinformatics. 2025 Jan 6;41(1):btae763. doi: 10.1093/bioinformatics/btae763 (PMC11771768; doi:10.1093/bioinformatics/btae763)
Supplement: btae763_Supplementary_Data [file btae763_supplementary_data.zip]

Archive with 3 entries (3 files):
- 3eef7_supplement.pdf
- Log.txt
- btae763_Supplementary_Data.zip
