# Supplementary material for: Crypt4GH-JS: securely storing sensitive data online with client-side encryption
Source: Bioinformatics. 2025 Jan 6;41(1):btae763. doi: 10.1093/bioinformatics/btae763 (PMC11771768; doi:10.1093/bioinformatics/btae763)
Supplement: btae763_Supplementary_Data [file btae763_supplementary_data.zip › Log.txt]

Copying the file from \\chenasprod\Software_Support\Smart_Suite\Smart_Track\Watch_Folder\Smart_Proof_Marked_PDF\OP-CBIO240775_AuthorCorr_SupplementFolder_3eef7_supplement.pdf---> to --->\\chenasprod\kglinw2\Journals\OUP\CBIO\Vol00000\240775\FreshMss\suppl_data\\3eef7_supplement.pdf--> 1/7/2025 8:13 PM
Copying the file from \\chenasprod\Software_Support\Smart_Suite\Smart_Track\Watch_Folder\Smart_Proof_Marked_PDF\OP-CBIO240775_PECorr_SupplementFolder_3eef7_supplement.pdf---> to --->\\chenasprod\kglinw2\Journals\OUP\CBIO\Vol00000\240775\FreshMss\suppl_data\\3eef7_supplement.pdf--> 1/9/2025 7:05 PM
